# Supplementary material for: Comparative Analysis of Physicochemical Properties and Biocompatibility of Biomass-Derived and Fossil-Derived Polyvinyl Alcohol Hydrogels: Material Screening for Wound Dressing Applications
Source: Gels. 2025 Dec 21;12(1):6. doi: 10.3390/gels12010006 (PMC12841456; doi:10.3390/gels12010006)
Supplement: Supplementary file 1 [file gels-12-00006-s001.zip]

Archive with 1 entries (1 files):
- gels-3992812-supplementary.pdf
